# Supplementary material for: The Structural Evolution of Recrystallized Asymmetric SiC Membranes for High-Performance Oily Wastewater Treatment
Source: Membranes (Basel). 2026 Jun 21;16(6):213. doi: 10.3390/membranes16060213 (PMC13304135; doi:10.3390/membranes16060213)
Supplement: Supplementary file 1 [file membranes-16-00213-s001.zip]

Archive with 1 entries (1 files):
- membranes-4360874-supplementary.pdf
